# Supplementary material for: Reducing the Invasiveness of Low- and High-Grade Endometrial Cancers in Both Primary Human Cancer Biopsies and Cell Lines by the Inhibition of Aquaporin-1 Channels
Source: Cancers (Basel). 2023 Sep 11;15(18):4507. doi: 10.3390/cancers15184507 (PMC10526386; doi:10.3390/cancers15184507)
Supplement: Supplementary file 1 [file cancers-15-04507-s001.zip]

Archive with 1 entries (1 files):
- cancers-2560170-supplementary.pdf
